# Supplementary material for: Case Report: Myelodysplastic/myeloproliferative neoplasm with concurrent SF3B1, ASXL1, JAK2 and CBL mutations and <15% bone marrow ringed sideroblasts
Source: Front Oncol. 2025 Jul 23;15:1622820. doi: 10.3389/fonc.2025.1622820 (PMC12327088; doi:10.3389/fonc.2025.1622820)
Supplement: Supplementary file 3 [file Table1.xlsx]

## Sheet: Sheet1
Supplementary Table S1
Gene	Chromosome	Transcript ID	Genomic Position	cDNA Alteration	Amino Acid Change	Variant Allele Frequency	Sequencing Depth	Variant Type
SF3B1	chr2	NM_012433	exon15	c.2098A>G	p.K700E	0.405	2626×	Missense variant
ASXL1	chr20	NM_015338	exon12	c.1934dup	p.G646Wfs*12	0.098	4308×	Frameshift variant
JAK2	chr9	NM_004972	exon16	c.2047A>G	p.R683G	0.175	3089×	Missense variant
CBL	chr11	NM_005188	exon3	c.446G>A	p.R149Q	0.162	1916×	Missense variant
Supplementary Table S2
Fusion gene
BCR::ABL1	TEL::ABL1	PML::RARα	NPM1::RARα	PLZF::RARα
-	-	-	-	-
KMT2A::MLLT3	RUNX1::RUNX1T1	CBFβ ::MYH11	KMT2A::MLLT4	KMT2A::MLLT10
-	-	-	-	-
KMT2A::MLLT1	KMT2A::MLLT6	KMT2A::MLLT11	KMT2A::MLLT5	MLL::ELL
-	-	-	-	-
MLL::SEPT6	NPM1::MLF1	AML1::MDS1/EVI1	RUNX1::CBFA2T3	AML1::EAP
-	-	-	-	-
FIP1L1::PDGFRA	SET::CAN	DEK::CAN	TEL::PDGFRB	FUS::ERG
-	-	-	-	-
Supplementary Table S3
Mutated gene​​
ABL1	AKT1	ASXL1	ASXL2	ATG2B	ATM	BCOR	BCORL1	BLM
-	-	+	-	-	-	-	-	-
BPGM	BRAF	CALR	CBL	CDKN2A	CEBPA	CSF3R	CUX1	DNMT3A
-	-	-	+	-	-	-	-	-
EGLN1	ELANE	EPOR	ETNK1	ETV6	EZH2	FAT1	FLT3	GATA2
-	-	-	-	-	-	-	-	-
GNAS	GNB1	GSKIP	HAX1	IDH1	IDH2	IKZF1	JAK2	KDM6A
-	-	-	-	-	-	-	+	-
KIT	KMT2A	KMT2C	KMT2D	KRAS	MPL	MYC	NF1	NFE2
-	-	-	-	-	-	-	-	-
NOTCH1	NPM1	NRAS	NTRK1	PDGFRA	PDGFRB	PHF6	PPM1D	PRPF8
-	-	-	-	-	-	-	-	-
PTEN	PTPN1	PTPN11	RAD21	RB1	RBBP6	RUNX1	SETBP1	SF3B1
-	-	-	-	-	-	-	-	+
SH2B3	SMC3	SRP72	SRSF2	STAG2	STAT5B	SUZ12	TERT	TET2
-	-	-	-	-	-	-	-	-
TP53	U2AF1	VHL	WT1	ZRSR2
-	-	-	-	-
